# Supplementary material for: Impact of a candidate vaccine on the dynamics of salmon lice (Lepeophtheirus salmonis) infestation and immune response in Atlantic salmon (Salmo salar L.)
Source: PLoS One. 2020 Oct 2;15(10):e0239827. doi: 10.1371/journal.pone.0239827 (PMC7531828; doi:10.1371/journal.pone.0239827)
Supplement: S1 Dataset — Sheet 1: Lice count and fecundity raw data. Sheet 2: Mean data used for global gene expression analysis in different tissues: Skin, Spleen, and Head kidney. (XLSX) [file pone.0239827.s006.xlsx]

## Sheet: lice count & fecundity_raw data
Adult lice per fish				Number of females per fish				Number of males per fish				Females with eggs				Eggstring length
Group 1	Group 2	Group 3		Group 1	Group 2	Group 3		Group 1	Group 2	Group 3		Group 1	Group 2	Group 3		Group 1	Group 2	Group 3
3	3	5		1	3	2		2	0	3		1	2	1		12	11	9
6	5	3		4	1	2		2	4	1		4	0	2		12	11	9
5	5	9		3	2	2		2	3	7		1	2	2		12	10	8
3	3	2		2	2	1		1	1	1		2	1	0		11	10	5
4	3	6		2	0	2		2	3	4		2	0	2		9	9	11
2	2	2		2	1	0		0	1	2		1	1	0		9	9	11
4	4	5		1	2	4		3	2	1		1	2	4		11	9	8
2	6	3		1	4	1		1	2	2		1	3	1		11	8	8
3	11	6		3	4	3		0	7	3		2	4	3		11	11	9
3	0	9		1	0	5		2	0	4		1	0	4		11	11	9
14	3	5		11	1	2		3	2	3		11	1	2		8	9	9
3	4	2		1	3	2		2	1	0		1	3	0		11	9	9
10	6	6		6	3	4		4	3	2		6	3	3		11	12	9
5	5	6		2	2	5		3	3	1		2	2	5		12	12	9
3	7	6		1	2	3		2	5	3		1	2	3		12	12	10
4	1	2		2	0	1		2	1	1		2	0	1		12	12	10
2	2	8		2	0	1		0	2	7		2	0	1		12	12	10
9	2	6		4	0	3		5	2	3		4	0	3		10	12	10
6	2	11		3	0	6		3	2	5		3	0	4		9	11	10
4	4	9		1	1	3		3	3	6		1	1	3		12	11	10
4	1	10		1	0	5		3	1	5		1	0	4		12	9	12
7	4	7		5	0	2		2	4	5		5	0	2		10	9	12
13	3	3		6	1	1		7	2	2		6	1	1		10	12	10
5	4	2		0	3	0		5	1	2		0	2	0		9	10	10
8	9	7		2	3	4		6	6	3		2	3	2		9	11	8
4	3	5		1	1	4		3	2	1		0	1	4		11	9	8
5	8	6		2	3	0		3	5	6		2	2	0		11	7	8
4	4	3		2	2	1		2	2	2		1	2	1		12	10	8
5	1			2	0			3	1			1	0			11	10	8
4	8			2	3			2	5			2	3			10	11	3
5	3			4	1			1	2			4	1			8	11	7
																10	7	5
																9	10	5
																9	7	8
																9	7	8
																9	10	9
																8	11	9
																8	10	11
																10	10	9
																10	11	4
																10	2	4
																10	10	9
																10	10	9
																10	12	11
																10	3	8
																10	10	8
																9	10	10
																9	12	10
																10	5	10
																10	10	10
																10	10	7
																12	9	7
																12	9	11
																11	10	11
																11	2	10
																10	10	10
																10	7	11
																11	11	11
																11	11	9
																8	11	9
																8	2	9
																11	9	9
																11	4	8
																11	8	8
																11	8	10
																10	12	10
																10	12	10
																10	12	10
																10	12	8
																11	9	5
																7	9	9
																10	12	9
																10	12	9
																6	11	9
																6	10	10
																10	10	10
																11	7	9
																11	7	9
																10	4	8
																10	3	8
																10		10
																10		10
																11		11
																11		11
																11		8
																11		8
																13		8
																9		8
																12		10
																9		10
																10		9
																10		11
																9		11
																9		10
																11		10
																11		11
																9		11
																8		10
																10		10
																6		11
																10		11
																10		11
																9		11
																9		11
																9		12
																9		10
																9		10
																9		10
																10		10
																10		11
																12		11
																12		9
																7		9
																7		11
																11		11
																11		10
																9		10
																7		10
																9		10
																9
																9
																9
																11
																9
																8
																9
																8
																11
																6
																10
																10
																10
																5
																10
																10
																10
																3

## Sheet: Gene exp_Mean data
Skin
Samplimg Time point	Group	IgM	IgT	CD4	CD8	IL4	IL8	IL10	IL22	MMP9	IFNg	TNFa	IL1b
69 d_Gr_1	1	0.244008	0.07174	0.262792	0.163109	0.171116	0.196075	0.026488	0.022715	0.190071	0.122046	0.0820486	0.0674279
17 dpi_Gr_1	1	0.193046	0.0322127	0.416171	0.282414	1.34154	0.291786	0.164553	0.17724	0.512994	0.160553	0.15794	0.217272
28 dpi_Gr_1	1	1.24345	0.303931	1.24502	1.11672	9.90462	2.28068	2.29628	2.48943	1.34082	5.49697	0.931261	1.33291
50 dpi_Gr_1	1	1.51852	0.990108	0.863133	2.5502	4.97289	2.23153	0.925359	0.462016	1.01282	2.4931	1.18131	0.841674
69 d_Gr_2	2	0.694117	0.141922	0.255215	0.127914	0.166552	0.495403	0.0603839	0.0507848	0.236166	0.100493	0.0949981	0.16566
17 dpi_Gr_2	2	1.30604	0.243828	0.370659	0.303388	1.24008	0.66104	0.103682	0.0919437	0.41377	0.176667	0.172708	0.291683
28 dpi_Gr_2	2	9.16495	1.77519	0.978529	1.74046	22.9038	5.98286	7.5551	10.9574	1.3592	11.4829	1.99225	2.39821
50 dpi_Gr_2	2	6.98258	1.93922	0.69555	1.86002	2.97745	3.40072	0.660287	0.430177	0.854494	2.09256	0.882302	0.594033
69 d_Gr_3	3	0.93159	0.153686	0.289468	0.18364	0.271538	0.791347	0.0433258	0.0346865	0.24346	0.130383	0.104997	0.181375
17 dpi_Gr_3	3	1.20398	0.246222	0.426013	0.322435	1.60902	0.721095	0.182474	0.167017	0.398082	0.200325	0.193874	0.318717
28 dpi_Gr_3	3	7.88417	2.28135	0.986125	1.62752	25.4052	3.13156	4.2408	4.87191	1.34802	8.31686	1.29995	1.32868
50 dpi_Gr_3	3	7.31982	3.78823	0.744391	1.5608	3.55185	2.54483	0.294534	0.186935	0.794071	2.27149	0.745837	0.630468
Spleen
Samplimg Time point	Group	IgM	IgT	CD4	CD8α	IL-4/13A	IL-8	IL-10	IL-22	MMP-9	IFN-γ	TNF-α	IL1β
69 d_Gr_1	1	0.492825	0.429064	1.67895	1.55666	1.51654	3.63523	1.77569	2.25492	4.05541	1.70417	1.62714	2.23002
17 dpi_Gr_1	1	2.24755	2.53268	2.38522	5.38905	5.9931	15.6356	12.9097	15.007	12.1185	4.80938	6.82619	5.99069
28 dpi_Gr_1	1	0.811364	1.16246	1.82966	2.7592	4.29441	5.6232	3.83002	3.69291	6.2671	2.88714	2.75844	2.00461
50 dpi_Gr_1	1	0.792063	1.8803	0.799246	1.58873	2.13162	3.92121	1.54774	1.63341	2.46184	0.98069	2.47152	1.56151
69 d_Gr_2	2	2.25649	1.32431	2.41316	0.883094	1.74612	14.7417	1.41083	1.28606	11.2551	1.77059	8.39704	6.59112
17 dpi_Gr_2	2	4.83783	7.65861	2.39379	2.42832	2.43904	27.5565	5.18982	5.01406	16.3866	1.99461	14.8933	14.9582
28 dpi_Gr_2	2	11.0438	14.4923	2.2798	2.41751	4.12873	39.6338	12.4591	12.7376	9.44597	4.3685	36.1313	35.9308
50 dpi_Gr_2	2	2.45392	7.90697	1.41252	2.90238	2.94182	13.4892	1.94851	2.3912	3.50587	1.67866	5.9685	8.3553
69 d_Gr_3	3	2.16465	1.46957	2.14484	1.03921	1.54261	14.6924	1.50458	1.23797	12.6251	1.56906	9.58003	9.05862
17 dpi_Gr_3	3	9.89362	14.0629	2.63429	3.02966	4.92782	65.6364	15.8792	19.0058	20.4046	3.64096	34.6639	29.8237
28 dpi_Gr_3	3	4.56727	8.68083	1.33708	1.47436	2.82754	15.7919	3.06072	3.25167	10.1486	2.40462	9.41427	9.58202
50 dpi_Gr_3	3	6.52453	19.8259	1.861	3.73726	4.84869	43.3343	2.70296	3.30096	7.51052	2.72717	22.3329	25.39
Head Kidney
Samplimg Time point	Group	IgM	IgT	CD4	CD8	IL4	IL8	IL10	IL22	MMP9	IFNg	TNFa	IL1b
69 d_Gr_1	1	0.314965	0.787125	1.12535	1.01606	0.994783	1.18118	1.19685	0.906536	3.59968	1.28776	1.00354	1.36505
17 dpi_Gr_1	1	0.705059	0.976665	1.14123	1.53678	1.93268	2.29763	15.8872	12.3544	3.33956	1.87061	2.55207	3.67873
28 dpi_Gr_1	1	0.82988	0.721489	1.01105	1.65167	2.9533	1.8181	16.6334	14.8877	1.68055	3.11262	5.15999	5.00527
50 dpi_Gr_1	1	0.707834	0.416667	0.625926	1.13178	2.32452	1.56905	7.1069	6.18498	0.699372	1.36082	1.82379	1.20171
69 d_Gr_2	2	0.916819	0.813958	0.871655	0.439594	1.10267	1.6547	1.08834	0.777606	3.19387	1.27174	1.1169	1.39775
17 dpi_Gr_2	2	1.64219	1.12766	0.801651	0.727164	1.837	2.85657	28.6962	17.6629	3.60556	2.59787	7.14136	3.13431
28 dpi_Gr_2	2	6.01432	3.38741	1.59056	2.37695	5.00858	7.36668	16.405	18.0823	2.07338	8.07111	6.16364	7.94198
50 dpi_Gr_2	2	1.15143	0.668593	0.387457	0.497745	1.15024	0.937024	4.80524	3.60511	0.813352	0.750433	0.765526	4.8037
69 d_Gr_3	3	0.588689	0.491789	0.654165	0.404736	0.954289	1.37445	2.92487	2.24875	3.81321	1.05826	1.59533	2.09433
17 dpi_Gr_3	3	3.87074	3.03303	1.25773	1.64407	3.24591	5.74161	28.1162	29.2819	6.90642	3.25719	6.62792	6.13736
28 dpi_Gr_3	3	6.15099	2.76162	1.26154	2.10548	3.93038	4.83323	6.93748	7.81765	2.78502	3.85096	3.44662	5.53016
50 dpi_Gr_3	3	2.81673	2.03505	0.758292	1.32119	2.44499	2.80841	7.5565	7.09767	1.00536	2.01384	3.32394	3.63906
